# Supplementary material for: Interaction of secondary ventricular tricuspid regurgitation with RV in HFREF: an invasive pressure-volume loop study
Source: ESC Heart Fail. 2026 May 11;13(3):xvag134. doi: 10.1093/eschf/xvag134 (PMC13220961; doi:10.1093/eschf/xvag134)
Supplement: xvag134_Supplementary_Data [file xvag134_supplementary_data.zip]

Archive with 13 entries (13 files):
- 20_supplement figures.pptx
- 25_supplemental table 1.docx
- 26_supplemental table 2.docx
- 27_supplemental table 3.docx
- 28_supplemental table 4.docx
- 40_Sensitivity Table S1 Group 1  baseline characteristics.docx
- 42_Sensitivity Table S1 Group 2 baseline characteristics.docx
- 44_Sensitivity Table S2 Group 1 binary logistic regression.docx
- 46_Sensitivity Table S2 Group 2 binary logistic regression.docx
- 48_Sensitivity Table S3 Group1.docx
- 50_Sensitivity Table S3 Group2.docx
- 52_Sensitivity Table S4 Group1.docx
- 54-Sensitivity Table S4 Group2.docx
